# Supplementary material for: Causal effects of gut microbiota on sepsis and sepsis-related death: insights from genome-wide Mendelian randomization, single-cell RNA, bulk RNA sequencing, and network pharmacology
Source: J Transl Med. 2024 Jan 2;22:10. doi: 10.1186/s12967-023-04835-8 (PMC10763396; doi:10.1186/s12967-023-04835-8)
Supplement: Supplementary file 1 — Additional file 1: Table S1. MR-PRESSO analysis for the association between gut microbiota and outcomes. [file 12967_2023_4835_MOESM1_ESM.xls]

## Sheet: Sheet1
Table S1. MR-PRESSO analysis for the association between gut microbiota and outcomes.
Bacterial taxa (exposure)	Causal Estimate	SD	T	P-value	RSSobs	Global test P-value	Remove SNP
Sepsis
Lentisphaeria 2250 class	-0.1522	0.0415	-3.6649	0.008	6.872	0.67
Clostridiaceae1 1869 family	0.1916	0.0597	3.2104	0.0107	7.774	0.75
Eubacteriumeligensgroup 14372 genus	0.2501	0.0986	2.5366	0.0389	11.6674	0.31
Coprococcus2 11302 genus	-0.1741	0.0692	-2.5178	0.0359	8.5053	0.611
Dialister 2183 genus	-0.1649	0.047	-3.5121	0.0056	5.7034	0.924
Gordonibacter 821 genus	0.0899	0.0384	2.3435	0.0389	13.8292	0.419
Lachnospiraceae ND3007 genus	Not enough intrumental variables
Lachnospiraceae UCG004 genus	-0.1311	0.0633	-2.0715	0.0588	13.882	0.574
Ruminococcaceae UCG011 genus	0.0985	0.0409	2.4079	0.0469	8.0515	0.565
Victivallales 2254 order	-0.1522	0.0415	-3.6649	0.008	6.872	0.669
Lentisphaerae 2238 phylum	-0.1154	0.0549	-2.1036	0.0686	14.1185	0.214
28-day survival outcomes for sepsis
Bacteroidia 912 class	0.3954	0.1309	3.0212	0.0098	8.9587	0.866
Lentisphaeria 2250 class	-0.3887	0.1245	-3.1227	0.0167	10.2759	0.392
FamilyXIII 1957 family	0.4467	0.1774	2.5186	0.0328	9.4877	0.597
Coprococcus1 11301 genus	-0.3672	0.1407	-2.6096	0.0243	10.4167	0.704
Coprococcus2 11302 genus	-0.618	0.2815	-2.1958	0.0594	23.6125	0.025
Outlier-corrected MR-PRESSO	-0.4356	0.2389	-1.8233	0.111			1
Lachnospiraceae FCS020 genus	-0.3045	0.1391	-2.1894	0.0491	12.5606	0.572
Terrisporobacter 11348 genus	0.3602	0.1458	2.471	0.0689	4.1156	0.638
Bacteroidales 913 order	0.3954	0.1309	3.0212	0.0098	8.9587	0.876
Victivallales 2254 order	-0.3887	0.1245	-3.1227	0.0168	10.2759	0.407
Lentisphaerae 2238 phylum	-0.3273	0.13	-2.5185	0.0359	13.4436	0.269
COPD/asthma/ILD-related pneumonia or pneumonia-derived septicaemia
Defluviitaleaceae 1924 family	-0.1519	0.0406	-3.7469	0.0032	14.0262	0.421
Anaerotruncus 2054 genus	0.1053	0.0536	1.9668	0.0728	15.1122	0.422
Butyricimonas 945 genus	0.1272	0.0533	2.3874	0.0343	19.6335	0.18
Defluviitaleaceae UCG011 genus	-0.1169	0.0363	-3.2158	0.0106	7.6971	0.739
Erysipelotrichaceae UCG003 genus	-0.0892	0.0348	-2.566	0.0207	13.3061	0.775
Phascolarctobacterium 2168 genus	0.0989	0.0458	2.1605	0.059	9.9498	0.556
unknowngenus 2041 genus	-0.0919	0.0412	-2.2321	0.0473	15.4199	0.308
Euryarchaeota 55 phylum	0.0642	0.0218	2.9455	0.0133	9.0748	0.775
COPD/asthma-related pneumonia or pneumonia-derived septicaemia
Defluviitaleaceae 1924 family	-0.152	0.0405	-3.7469	0.0032	14.0262	0.427
Anaerotruncus 2054 genus	0.1053	0.0536	1.9668	0.0728	15.1122	0.425
Butyricimonas 945 genus	0.1272	0.0533	2.3874	0.0343	19.6335	0.212
Defluviitaleaceae UCG011 genus	-0.1169	0.0363	-3.2158	0.0106	7.6971	0.734
Erysipelotrichaceae UCG003 genus	-0.0892	0.0348	-2.566	0.0207	13.3061	0.755
Phascolarctobacterium 2168 genus	0.0989	0.0458	2.1605	0.059	9.9498	0.568
unknowngenus 2041 genus	-0.0919	0.0412	0.0411	0.0473	15.4199	0.328
Euryarchaeota 55 phylum	0.0642	0.0218	2.9455	0.0133	9.0748	0.745
Asthma-related pneumonia or sepsis
Acidaminococcaceae 2166 family	-0.3138	0.1591	-1.9722	0.0961	16.1705	0.119
Butyricimonas 945 genus	0.248	0.1158	2.141	0.0535	21.1619	0.138
Howardella 2000 genus	-0.1278	0.0504	-2.5383	0.0348	7.7975	0.674
Lachnospiraceae UCG008 genus	0.1454	0.0507	2.8675	0.0142	7.619	0.883
Oscillospira 2064 genus	-0.207	0.0909	-2.2775	0.0523	8.503	0.587
Oxalobacter 2978 genus	0.1359	0.0627	2.167	0.0555	12.927	0.412
Ruminococcus1 11373 genus	0.3515	0.123	2.8583	0.0188	13.7731	0.299
Verrucomicrobia 3982 phylum	0.216	0.0942	2.294	0.0425	13.2073	0.465
