# Supplementary material for: Causal effects of gut microbiota on sepsis and sepsis-related death: insights from genome-wide Mendelian randomization, single-cell RNA, bulk RNA sequencing, and network pharmacology
Source: J Transl Med. 2024 Jan 2;22:10. doi: 10.1186/s12967-023-04835-8 (PMC10763396; doi:10.1186/s12967-023-04835-8)
Supplement: Supplementary file 2 — Additional file 2: Table S2. The heterogeneity of gut microbiota instrumental variables. [file 12967_2023_4835_MOESM2_ESM.xls]

## Sheet: Sheet1
Table S2. The heterogeneity of gut microbiota instrumental variables.
Bacterial taxa (exposure)	method	Cochran's Q	df	P-value
Lentisphaeria 2250 class	MR Egger	4.8986	6	0.5569
	IVW	5.1588	7	0.6406
Clostridiaceae1 1869 family	MR Egger	3.3378	8	0.9114
	IVW	5.6311	9	0.7762
Eubacteriumeligensgroup 14372 genus	MR Egger	8.8541	6	0.1819
	IVW	8.8555	7	0.2632
Coprococcus2 11302 genus	MR Egger	6.2121	7	0.5152
	IVW	6.7633	8	0.5624
Dialister 2183 genus	MR Egger	4.5117	9	0.8746
	IVW	4.7209	10	0.909
Gordonibacter 821 genus	MR Egger	10.3614	10	0.4094
	IVW	11.4801	11	0.404
Lachnospiraceae ND3007 genus	MR Egger	0.1224	1	0.7264
	IVW	0.1464	2	0.9294
Lachnospiraceae UCG004 genus	MR Egger	9.831	12	0.6308
	IVW	11.9392	13	0.5326
Ruminococcaceae UCG011 genus	MR Egger	6.1597	6	0.4055
	IVW	6.1743	7	0.5195
Victivallales 2254 order	MR Egger	4.8986	6	0.5569
	IVW	5.1588	7	0.6406
Lentisphaerae 2238 phylum	MR Egger	11.2275	7	0.129
	IVW	11.3614	8	0.1821
