# Supplementary material for: Causal effects of gut microbiota on sepsis and sepsis-related death: insights from genome-wide Mendelian randomization, single-cell RNA, bulk RNA sequencing, and network pharmacology
Source: J Transl Med. 2024 Jan 2;22:10. doi: 10.1186/s12967-023-04835-8 (PMC10763396; doi:10.1186/s12967-023-04835-8)
Supplement: Supplementary file 3 — Additional file 3: Table S3. The heterogeneity of gut microbiota instrumental variables (28-day survival outcomes for sepsis). [file 12967_2023_4835_MOESM3_ESM.xls]

## Sheet: Sheet1
Table S3. The heterogeneity of gut microbiota instrumental variables (28-day survival outcomes for sepsis).
Bacterial taxa (exposure)	method	Cochran's Q	df	P-value
Bacteroidia 912 class	MR Egger	7.5458	12	0.8195
	IVW	7.9247	13	0.8485
Lentisphaeria 2250 class	MR Egger	7.7841	6	0.2543
	IVW	7.798	7	0.3507
FamilyXIII 1957 family	MR Egger	3.44	8	0.9038
	IVW	7.123	9	0.6243
Coprococcus1 11301 genus	MR Egger	7.2291	10	0.7037
	IVW	7.805	11	0.7307
Coprococcus2 11302 genus	MR Egger	17.2692	7	0.0157
	IVW	18.7956	8	0.016
Lachnospiraceae FCS020 genus	MR Egger	7.8583	11	0.7259
	IVW	10.3496	12	0.5853
Terrisporobacter 11348 genus	MR Egger	2.2072	3	0.5305
	IVW	2.7535	4	0.5999
Bacteroidales 913 order	MR Egger	7.5458	12	0.8195
	IVW	7.9247	13	0.8485
Victivallales 2254 order	MR Egger	7.7841	6	0.2544
	IVW	7.798	7	0.3507
Lentisphaerae 2238 phylum	MR Egger	10.6673	7	0.1538
	IVW	10.7141	8	0.2184
