# Supplementary material for: Causal effects of gut microbiota on sepsis and sepsis-related death: insights from genome-wide Mendelian randomization, single-cell RNA, bulk RNA sequencing, and network pharmacology
Source: J Transl Med. 2024 Jan 2;22:10. doi: 10.1186/s12967-023-04835-8 (PMC10763396; doi:10.1186/s12967-023-04835-8)
Supplement: Supplementary file 4 — Additional file 4: Table S4. MR estimates for the association between gut microbiota and other sepsis related infections. [file 12967_2023_4835_MOESM4_ESM.xls]

## Sheet: Sheet1
Table S4. MR estimates for the association between gut microbiota and other sepsis related infections.
Bacterial taxa (exposure)	MR method	No. of SNP	OR	LC 95% CI	UC 95% CI	P-value
COPD/asthma/ILD-related pneumonia or pneumonia-derived septicaemia
Defluviitaleaceae 1924 family	IVW	12	0.859	0.7933	0.9301	0.0002
	MR Egger	12	0.8153	0.6094	1.0908	0.1992
	Weighted median	12	0.8657	0.7733	0.969	0.0122
	Weighted mode	12	0.8396	0.6961	1.0127	0.0947
	Simple mode	12	0.8337	0.6852	1.0143	0.0963
Anaerotruncus 2054 genus	IVW	13	1.1111	1.0004	1.234	0.0492
	MR Egger	13	1.2797	0.941	1.7403	0.2466
	Weighted median	13	1.1035	0.9517	1.2795	0.1918
	Weighted mode	13	1.2583	0.9912	1.5976	0.0835
	Simple mode	13	1.1035	0.8486	1.435	0.4765
Butyricimonas 945 genus	IVW	13	1.1356	1.023	1.2606	0.0169
	MR Egger	13	0.8172	0.5869	1.1378	0.257
	Weighted median	13	1.0736	0.9418	1.2239	0.2877
	Weighted mode	13	1.0434	0.8532	1.2761	0.6863
	Simple mode	13	1.0407	0.8411	1.2878	0.7194
Defluviitaleaceae UCG011 genus	IVW	10	0.8897	0.8166	0.9694	0.0076
	MR Egger	10	0.9712	0.7034	1.3412	0.8637
	Weighted median	10	0.9063	0.8043	1.0213	0.1064
	Weighted mode	10	0.9244	0.7681	1.1125	0.4271
	Simple mode	10	0.8209	0.6721	1.0027	0.0851
Erysipelotrichaceae UCG003 genus	IVW	17	0.9146	0.8451	0.9898	0.0269
	MR Egger	17	0.0268	0.7677	1.198	0.7175
	Weighted median	17	0.8811	0.7925	0.9797	0.0193
	Weighted mode	17	0.8481	0.708	1.016	0.0928
	Simple mode	17	0.8276	0.6722	1.0188	0.0934
Phascolarctobacterium 2168 genus	IVW	10	1.104	1.0031	1.215	0.0431
	MR Egger	10	1.3606	0.8752	2.1153	0.2085
	Weighted median	10	1.0746	0.9411	1.227	0.2878
	Weighted mode	10	1.0439	0.8274	1.317	0.7255
	Simple mode	10	1.0683	0.8587	1.3293	0.5676
unknowngenus 2041 genus	IVW	12	0.9122	0.8415	0.9889	0.0256
	MR Egger	12	0.7665	0.5966	0.9847	0.0642
	Weighted median	12	0.879	0.7907	0.9771	0.0169
	Weighted mode	12	0.8696	0.7399	1.022	0.1179
	Simple mode	12	0.868	0.72	1.0464	0.1658
Euryarchaeota 55 phylum	IVW	12	1.0663	1.0134	1.1221	0.01351
	MR Egger	12	0.9397	0.7498	1.1778	0.6012
	Weighted median	12	1.0595	0.9887	1.1353	0.1016
	Weighted mode	12	1.0458	0.9428	1.1601	0.415
	Simple mode	12	1.0458	0.9425	1.1606	0.4167
COPD/asthma-related pneumonia or pneumonia-derived septicaemia
Defluviitaleaceae 1924 family	IVW	12	0.859	0.7933	0.9301	0.0002
	MR Egger	12	0.8153	0.6094	1.0908	0.1992
	Weighted median	12	0.8657	0.7746	0.9675	0.011
	Weighted mode	12	0.8396	0.6972	1.0111	0.0924
	Simple mode	12	0.8337	0.6985	0.995	0.069
Anaerotruncus 2054 genus	IVW	13	1.1111	1.0004	1.234	0.0492
	MR Egger	13	1.2797	0.941	1.7403	0.1442
	Weighted median	13	1.1035	0.9585	1.2706	0.1707
	Weighted mode	13	1.2584	0.9774	1.6202	0.1
	Simple mode	13	1.1035	0.8529	1.4277	0.468
Butyricimonas 945 genus	IVW	13	1.1356	1.023	1.2606	0.017
	MR Egger	13	0.8172	0.5869	1.1378	0.257
	Weighted median	13	1.0736	0.9428	1.2227	0.2841
	Weighted mode	13	1.0434	0.8489	1.2825	0.6935
	Simple mode	13	1.0408	0.8345	1.298	0.729
Defluviitaleaceae UCG011 genus	IVW	10	0.8897	0.8166	0.9694	0.0076
	MR Egger	10	0.9712	0.7034	1.3412	0.8637
	Weighted median	10	0.9063	0.8056	1.0197	0.102
	Weighted mode	10	0.9244	0.7678	1.1129	0.4278
	Simple mode	10	0.8209	0.6711	1.0042	0.0872
Erysipelotrichaceae UCG003 genus	IVW	17	0.9146	0.8451	0.9898	0.0269
	MR Egger	17	0.959	0.7677	1.198	0.7175
	Weighted median	17	0.8811	0.7913	0.9812	0.0211
	Weighted mode	17	0.8481	0.6978	1.0309	0.1176
	Simple mode	17	0.8276	0.678	1.0101	0.0812
Phascolarctobacterium 2168 genus	IVW	10	1.104	1.0031	1.215	0.0431
	MR Egger	10	1.3606	0.8752	0.8752	0.2085
	Weighted median	10	1.0746	0.9373	1.232	0.3024
	Weighted mode	10	1.0439	0.8388	1.2991	0.7093
	Simple mode	10	1.0684	0.8588	1.3291	0.5673
unknowngenus 2041 genus	IVW	12	0.9122	0.8415	0.9889	0.0256
	MR Egger	12	0.7665	0.5966	0.9847	0.0641
	Weighted median	12	0.879	0.7946	0.9722	0.0122
	Weighted mode	12	0.8696	0.735	1.0288	0.1316
	Simple mode	12	0.868	0.7201	1.0462	0.1655
Euryarchaeota 55 phylum	IVW	12	1.0663	1.0134	1.1221	0.0135
	MR Egger	12	0.9397	0.7498	1.1778	0.6012
	Weighted median	12	1.0595	0.9877	1.1365	0.1067
	Weighted mode	12	1.0458	0.9388	1.1651	0.4334
	Simple mode	12	1.0458	0.9438	1.1588	0.4102
Asthma-related pneumonia or sepsis
Acidaminococcaceae 2166 family	IVW	7	0.7307	0.5349	0.9981	0.0486
	MR Egger	7	0.3893	0.1663	0.9116	0.0818
	Weighted median	7	0.6382	0.4635	0.8787	0.0059
	Weighted mode	7	0.5891	0.3695	0.9392	0.0679
	Simple mode	7	0.573	0.3199	1.0263	0.1103
Butyricimonas 945 genus	IVW	13	1.2815	1.0212	1.6081	0.0323
	MR Egger	13	0.6395	0.309	1.3235	0.2536
	Weighted median	13	1.4808	1.1382	1.9265	0.0035
	Weighted mode	13	1.618	1.0249	2.5545	0.0612
	Simple mode	13	1.618	0.9648	2.7135	0.0931
Howardella 2000 genus	IVW	9	0.88	0.7845	0.9872	0.0292
	MR Egger	9	0.9921	0.6284	1.5665	0.9739
	Weighted median	9	0.9228	0.784	1.0862	0.3342
	Weighted mode	9	0.9544	0.7685	1.1853	0.6842
	Simple mode	9	0.9322	0.735	1.1824	0.5787
Lachnospiraceae UCG008 genus	IVW	13	1.1565	1.0116	1.3222	0.0333
	MR Egger	13	1.5548	0.7787	3.1044	0.2369
	Weighted median	13	1.1378	0.953	1.3584	0.1533
	Weighted mode	13	1.1209	0.8568	1.4665	0.4212
	Simple mode	13	1.1238	0.8376	1.5079	0.4515
Oscillospira 2064 genus	IVW	9	0.813	0.6693	0.9876	0.037
	MR Egger	9	0.9248	0.391	2.1875	0.8638
	Weighted median	9	0.7813	0.6032	1.0121	0.0616
	Weighted mode	9	0.7293	0.5016	1.0604	0.1369
	Simple mode	9	0.7447	0.5159	1.075	0.1542
Oxalobacter 2978 genus	IVW	11	1.1456	1.0131	1.2955	0.0302
	MR Egger	11	1.0948	0.596	2.0112	0.777
	Weighted median	11	1.1921	1.0102	1.4068	0.0375
	Weighted mode	11	1.2324	0.9696	1.5663	0.1184
	Simple mode	11	1.2431	0.9476	1.6308	0.1472
Ruminococcus1 11373 genus	IVW	10	1.4212	1.1168	1.8085	0.0043
	MR Egger	10	1.745	0.8984	3.3893	0.1388
	Weighted median	10	1.367	0.9982	1.8719	0.0513
	Weighted mode	10	1.053	0.6266	1.7698	0.8496
	Simple mode	10	1.038	0.5982	1.8019	0.8968
Verrucomicrobia 3982 phylum	IVW	12	1.2411	1.0319	1.4926	0.0218
	MR Egger	12	1.1959	0.7201	1.9863	0.5051
	Weighted median	12	1.1471	0.8897	1.4791	0.2897
	Weighted mode	12	1.1095	0.8088	1.522	0.5327
	Simple mode	12	1.0843	0.7255	1.6207	0.7005
