# Supplementary material for: Causal effects of gut microbiota on sepsis and sepsis-related death: insights from genome-wide Mendelian randomization, single-cell RNA, bulk RNA sequencing, and network pharmacology
Source: J Transl Med. 2024 Jan 2;22:10. doi: 10.1186/s12967-023-04835-8 (PMC10763396; doi:10.1186/s12967-023-04835-8)
Supplement: Supplementary file 5 — Additional file 5: Table S5. The heterogeneity of gut microbiota instrumental variables (other sepsis related infections). [file 12967_2023_4835_MOESM5_ESM.xls]

## Sheet: Sheet1
Table S5. The heterogeneity of gut microbiota instrumental variables (other sepsis related infections).
Bacterial taxa (exposure)	method	Cochran's Q	df	P-value
COPD/asthma/ILD-related pneumonia or pneumonia-derived septicaemia
Defluviitaleaceae 1924 family	MR Egger	11.3989	10	0.3273
	IVW	11.5523	11	0.3982
Anaerotruncus 2054 genus	MR Egger	11.7932	11	0.3794
	IVW	12.7788	12	0.3853
Butyricimonas 945 genus	MR Egger	12.2907	11	0.3422
	IVW	16.8979	12	0.1535
Defluviitaleaceae UCG011 genus	MR Egger	5.9051	8	0.6579
	IVW	6.2104	9	0.7187
Erysipelotrichaceae UCG003 genus	MR Egger	11.7084	15	0.701
	IVW	11.9078	16	0.7503
Phascolarctobacterium 2168 genus	MR Egger	6.9801	8	0.5388
	IVW	7.8851	9	0.5458
unknowngenus 2041 genus	MR Egger	10.7751	10	0.3753
	IVW	12.981	11	0.2946
Euryarchaeota 55 phylum	MR Egger	6.4674	10	0.7746
	IVW	7.7358	11	0.7368
COPD/asthma-related pneumonia or pneumonia-derived septicaemia
Defluviitaleaceae 1924 family	MR Egger	11.3989	10	0.3273
	IVW	11.5523	11	0.3982
Anaerotruncus 2054 genus	MR Egger	11.7932	11	0.3794
	IVW	12.7788	12	0.3853
Butyricimonas 945 genus	MR Egger	12.2907	11	0.3422
	IVW	16.8979	12	0.1535
Defluviitaleaceae UCG011 genus	MR Egger	5.9051	8	0.6579
	IVW	6.2104	9	0.7187
Erysipelotrichaceae UCG003 genus	MR Egger	11.7084	15	0.701
	IVW	11.9078	16	0.7009
Phascolarctobacterium 2168 genus	MR Egger	6.9801	8	0.5388
	IVW	7.8851	9	0.5458
unknowngenus 2041 genus	MR Egger	10.7751	10	12.981
	IVW	12.981	11	0.2946
Euryarchaeota 55 phylum	MR Egger	6.4674	10	0.7746
	IVW	7.7358	11	0.7368
Asthma-related pneumonia or sepsis
Acidaminococcaceae 2166 family	MR Egger	8.158	5	0.1477
	IVW	12.0121	6	0.0617
Butyricimonas 945 genus	MR Egger	13.5889	11	0.2566
	IVW	18.2942	12	0.107
Howardella 2000 genus	MR Egger	5.6194	7	0.5848
	IVW	5.9021	8	0.6582
Lachnospiraceae UCG008 genus	MR Egger	5.8829	11	0.8811
	IVW	6.6138	12	0.882
Oscillospira 2064 genus	MR Egger	6.62	7	0.4695
	IVW	6.7106	8	0.5682
Oxalobacter 2978 genus	MR Egger	11.0181	9	0.2745
	IVW	11.0456	10	0.354
Ruminococcus1 11373 genus	MR Egger	10.4899	8	0.2323
	IVW	11.0504	9	0.2723
Verrucomicrobia 3982 phylum	MR Egger	11.4522	10	0.3234
	IVW	11.4797	11	0.404
