# Supplementary material for: Causal effects of gut microbiota on sepsis and sepsis-related death: insights from genome-wide Mendelian randomization, single-cell RNA, bulk RNA sequencing, and network pharmacology
Source: J Transl Med. 2024 Jan 2;22:10. doi: 10.1186/s12967-023-04835-8 (PMC10763396; doi:10.1186/s12967-023-04835-8)
Supplement: Supplementary file 6 — Additional file 6: Table S6. Directional horizontal pleiotropy assessed by intercept term in MR Egger regression of the association between gut microbiota and outcomes. [file 12967_2023_4835_MOESM6_ESM.xls]

## Sheet: Sheet1
Table S6.Directional horizontal pleiotropy assessed by intercept term in MR Egger regression of the association between gut microbiota and outcomes.
Bacterial taxa (exposure)	egger_intercept	se	P-value
Sepsis
Lentisphaeria 2250 class	0.0125	0.0245	0.6282
Clostridiaceae1 1869 family	-0.0242	0.016	0.1684
Eubacteriumeligensgroup 14372 genus	0.0009	0.0295	0.9768
Coprococcus2 11302 genus	-0.0244	0.0329	0.482
Dialister 2183 genus	-0.0092	0.0201	0.6582
Gordonibacter 821 genus	0.0255	0.0245	0.3233
Lachnospiraceae ND3007 genus	0.0231	0.1496	0.9023
Lachnospiraceae UCG004 genus	0.0246	0.017	0.1721
Ruminococcaceae UCG011 genus	-0.0036	0.03	0.9089
Victivallales 2254 order	0.0124	0.0245	0.6282
Lentisphaerae 2238 phylum	0.0091	0.0316	0.781
28-day survival outcomes for sepsis
Bacteroidia 912 class	0.0166	0.027	0.5497
Lentisphaeria 2250 class	-0.007	0.067	0.9209
FamilyXIII 1957 family	-0.0881	0.0459	0.0912
Coprococcus1 11301 genus	0.0224	0.0295	0.4654
Coprococcus2 11302 genus	-0.0992	0.1261	0.4573
Lachnospiraceae FCS020 genus	0.0448	0.0284	0.1428
Terrisporobacter 11348 genus	0.0376	0.0508	0.5134
Bacteroidales 913 order	0.0166	0.027	0.5497
Victivallales 2254 order	-0.007	0.068	0.9209
Lentisphaerae 2238 phylum	-0.0131	0.0751	0.8659
COPD/asthma/ILD-related pneumonia or pneumonia-derived septicaemia
Defluviitaleaceae 1924 family	0.0054	0.0148	0.7214
Anaerotruncus 2054 genus	-0.0102	0.0106	0.3583
Butyricimonas 945 genus	0.0293	0.0144	0.0672
Defluviitaleaceae UCG011 genus	-0.0089	0.0161	0.5957
Erysipelotrichaceae UCG003 genus	-0.0045	0.01	0.6616
Phascolarctobacterium 2168 genus	-0.0176	0.0185	0.3693
unknowngenus 2041 genus	0.017	0.0119	0.183
Euryarchaeota 55 phylum	0.0183	0.0162	0.2864
COPD/asthma-related pneumonia or pneumonia-derived septicaemia
Defluviitaleaceae 1924 family	0.0054	0.0148	0.7214
Anaerotruncus 2054 genus	-0.0102	0.0106	0.3583
Butyricimonas 945 genus	0.0293	0.0144	0.0672
Defluviitaleaceae UCG011 genus	-0.0089	0.0161	0.5957
Erysipelotrichaceae UCG003 genus	-0.0045	0.01	0.6616
Phascolarctobacterium 2168 genus	-0.0176	0.0185	0.3693
unknowngenus 2041 genus	0.017	0.0119	0.183
Euryarchaeota 55 phylum	0.0183	0.0162	0.2864
Asthma-related pneumonia or sepsis
Acidaminococcaceae 2166 family	0.0663	0.0431	0.1849
Butyricimonas 945 genus	0.0619	0.0317	0.0769
Howardella 2000 genus	-0.0192	0.0361	0.6114
Lachnospiraceae UCG008 genus	-0.0298	0.0349	0.4108
Oscillospira 2064 genus	-0.0124	0.0413	0.7721
Oxalobacter 2978 genus	0.0069	0.0463	0.8843
Ruminococcus1 11373 genus	-0.0171	0.0262	0.5316
Verrucomicrobia 3982 phylum	0.0035	0.0228	0.88
