# Supplementary material for: Causal effects of gut microbiota on sepsis and sepsis-related death: insights from genome-wide Mendelian randomization, single-cell RNA, bulk RNA sequencing, and network pharmacology
Source: J Transl Med. 2024 Jan 2;22:10. doi: 10.1186/s12967-023-04835-8 (PMC10763396; doi:10.1186/s12967-023-04835-8)
Supplement: Supplementary file 7 — Additional file 7: Table S7. The correspondence between SNP and gene. [file 12967_2023_4835_MOESM7_ESM.xls]

## Sheet: Sheet1
Table S7. The correspondence between SNP and gene.
GENE	SNP	chr	pos		se	samplesize	pval	eaf	effect_allele	other_allele	outcome	id	originalname	outcome.deprecated
sepsis
SNRPN	rs17114848	15	25162535	-0.0437495	0.0178693	22923	0.0143493	0.127024	G	A	ENSG00000128739 || id:eqtl-a-ENSG00000128739	eqtl-a-ENSG00000128739	ENSG00000128739	ENSG00000128739
NTSR1	rs77599476	20	61394262	-0.0889328	0.0269143	31095	0.000951809	0.0515181	A	G	ENSG00000101188 || id:eqtl-a-ENSG00000101188	eqtl-a-ENSG00000101188	ENSG00000101188	ENSG00000101188
CNTNAP2	rs11770843	7	146795379	-0.0190351	0.0134429	14263	0.156717	0.267607	C	T	ENSG00000174469 || id:eqtl-a-ENSG00000174469	eqtl-a-ENSG00000174469	ENSG00000174469	ENSG00000174469
PRDM16	rs2817172	1	3041519	0.00106982	0.0121295	22076	0.929877	0.403937	C	T	ENSG00000142611 || id:eqtl-a-ENSG00000142611	eqtl-a-ENSG00000142611	ENSG00000142611	ENSG00000142611
VAV2	rs12341505	9	136710881	-0.1383	0.0186162	26738	1.09e-13	0.115052	G	A	ENSG00000160293 || id:eqtl-a-ENSG00000160293	eqtl-a-ENSG00000160293	ENSG00000160293	ENSG00000160293
TMEM63C	rs158115	14	77619186	0.360954	0.0197257	26489	8.49e-75	0.0986636	G	C	ENSG00000165548 || id:eqtl-a-ENSG00000165548	eqtl-a-ENSG00000165548	ENSG00000165548	ENSG00000165548
PLCG2	rs4583233	16	81820486	0.109934	0.0125953	29997	2.59e-18	0.332944	A	C	ENSG00000197943 || id:eqtl-a-ENSG00000197943	eqtl-a-ENSG00000197943	ENSG00000197943	ENSG00000197943
COBL	rs12719051	7	51365152	0.149453	0.0203715	28911	2.2e-13	0.0938396	A	G	ENSG00000106078 || id:eqtl-a-ENSG00000106078	eqtl-a-ENSG00000106078	ENSG00000106078	ENSG00000106078
RAP1A	rs6677933	1	112139008	0.1099	0.0147803	31684	1.04e-13	0.202544	C	T	ENSG00000116473 || id:eqtl-a-ENSG00000116473	eqtl-a-ENSG00000116473	ENSG00000116473	ENSG00000116473
FAM65C	rs59936925	20	49266770	0.0750335	0.021854	30220	0.00059606	0.0806052	A	T	ENSG00000042062 || id:eqtl-a-ENSG00000042062	eqtl-a-ENSG00000042062	ENSG00000042062	ENSG00000042062
RAI14	rs10070053	5	34794789	-0.0245746	0.0121182	30850	0.0425598	0.405917	A	G	ENSG00000039560 || id:eqtl-a-ENSG00000039560	eqtl-a-ENSG00000039560	ENSG00000039560	ENSG00000039560
DYNC1H1	rs10138457	14	102458052	0.0583409	0.02424	14263	0.0161016	0.0644108	T	C	ENSG00000197102 || id:eqtl-a-ENSG00000197102	eqtl-a-ENSG00000197102	ENSG00000197102	ENSG00000197102
SLC6A20	rs764177	3	45809449	-0.04175	0.0124709	29432	0.000814554	0.350295	C	A	ENSG00000163817 || id:eqtl-a-ENSG00000163817	eqtl-a-ENSG00000163817	ENSG00000163817	ENSG00000163817
BCL6	rs76287110	3	187450354	0.0706211	0.0223287	31240	0.00156369	0.0769157	A	T	ENSG00000113916 || id:eqtl-a-ENSG00000113916	eqtl-a-ENSG00000113916	ENSG00000113916	ENSG00000113916
LEPR反	rs6656451	1	65990422	-0.582298	0.0109123	28695	3.27340999999998e-310	0.549566	T	C	ENSG00000116678 || id:eqtl-a-ENSG00000116678	eqtl-a-ENSG00000116678	ENSG00000116678	ENSG00000116678
DLEU1	rs2706242	13	51292902	0.0587777	0.0208594	31017	0.00483537	0.0893485	G	C	ENSG00000176124 || id:eqtl-a-ENSG00000176124	eqtl-a-ENSG00000176124	ENSG00000176124	ENSG00000176124
DLEU7	rs2706242	13	51292902	0.0919443	0.0208509	31231	1.04e-05	0.0893485	G	C	ENSG00000186047 || id:eqtl-a-ENSG00000186047	eqtl-a-ENSG00000186047	ENSG00000186047	ENSG00000186047
IGF2BP2	rs12636310	3	185469491	-0.0320807	0.014253	14261	0.0243983	0.224879	G	A	ENSG00000073792 || id:eqtl-a-ENSG00000073792	eqtl-a-ENSG00000073792	ENSG00000073792	ENSG00000073792
28-day survival outcomes for sepsis
FCRL5	rs72706335	1	157495438	1.11343	0.0287371	29497	3.27340999999998e-310	0.0404036	T	C	ENSG00000143297 || id:eqtl-a-ENSG00000143297	eqtl-a-ENSG00000143297	ENSG00000143297	ENSG00000143297	TRUE	igd
SLC51A	rs4916508	3	195936789	0.0318421	0.0119631	25152	0.00777249	0.551072	A	G	ENSG00000163959 || id:eqtl-a-ENSG00000163959	eqtl-a-ENSG00000163959	ENSG00000163959	ENSG00000163959	TRUE	igd
ZDHHC19	rs4916508	3	195936789	0.0461002	0.0119598	26071	0.000115819	0.551072	A	G	ENSG00000163958 || id:eqtl-a-ENSG00000163958	eqtl-a-ENSG00000163958	ENSG00000163958	ENSG00000163958	TRUE	igd
SNRPN	rs17114848	15	25162535	-0.0437495	0.0178693	22923	0.0143493	0.127024	G	A	ENSG00000128739 || id:eqtl-a-ENSG00000128739	eqtl-a-ENSG00000128739	ENSG00000128739	ENSG00000128739	TRUE	igd
NTSR1	rs77599476	20	61394262	-0.0889328	0.0269143	31095	0.000951809	0.0515181	A	G	ENSG00000101188 || id:eqtl-a-ENSG00000101188	eqtl-a-ENSG00000101188	ENSG00000101188	ENSG00000101188	TRUE	igd
PLA2G4A	rs7514702	1	186914023	-0.166397	0.0153539	31355	2.29e-27	0.18223	T	C	ENSG00000116711 || id:eqtl-a-ENSG00000116711	eqtl-a-ENSG00000116711	ENSG00000116711	ENSG00000116711	TRUE	igd
TAF3	rs7076829	10	7906746	0.0245166	0.0120962	8850	0.0426825	0.410714	T	A	ENSG00000165632 || id:eqtl-a-ENSG00000165632	eqtl-a-ENSG00000165632	ENSG00000165632	ENSG00000165632	TRUE	igd
RAP1A	rs6677933	1	112139008	0.1099	0.0147803	31684	1.04e-13	0.202544	C	T	ENSG00000116473 || id:eqtl-a-ENSG00000116473	eqtl-a-ENSG00000116473	ENSG00000116473	ENSG00000116473	TRUE	igd
FAM65C	rs59936925	20	49266770	0.0750335	0.021854	30220	0.00059606	0.0806052	A	T	ENSG00000042062 || id:eqtl-a-ENSG00000042062	eqtl-a-ENSG00000042062	ENSG00000042062	ENSG00000042062	TRUE	igd
RAI14	rs10070053	5	34794789	-0.0245746	0.0121182	30850	0.0425598	0.405917	A	G	ENSG00000039560 || id:eqtl-a-ENSG00000039560	eqtl-a-ENSG00000039560	ENSG00000039560	ENSG00000039560	TRUE	igd
GDAP2	rs9919338	1	118425334	0.0497069	0.0119087	31568	3e-05	0.477051	G	C	ENSG00000196505 || id:eqtl-a-ENSG00000196505	eqtl-a-ENSG00000196505	ENSG00000196505	ENSG00000196505	TRUE	igd
PALB2	rs369444	16	23631307	-0.0729878	0.0239737	31568	0.00232991	0.0659419	C	G	ENSG00000083093 || id:eqtl-a-ENSG00000083093	eqtl-a-ENSG00000083093	ENSG00000083093	ENSG00000083093	TRUE	igd
GNG7	rs7249113	19	2571232	-0.0331406	0.0130866	30746	0.0113284	0.292022	G	A	ENSG00000176533 || id:eqtl-a-ENSG00000176533	eqtl-a-ENSG00000176533	ENSG00000176533	ENSG00000176533	TRUE	igd
FCHO1	rs1363769	19	17865305	-0.353409	0.0278558	14263	6.98e-37	0.952618	C	T	ENSG00000130475 || id:eqtl-a-ENSG00000130475	eqtl-a-ENSG00000130475	ENSG00000130475	ENSG00000130475	TRUE	igd
AKIP1	rs1883097	11	8938819	-0.23226	0.0256069	24997	1.19e-19	0.0569532	C	T	ENSG00000166452 || id:eqtl-a-ENSG00000166452	eqtl-a-ENSG00000166452	ENSG00000166452	ENSG00000166452	TRUE	igd
MYH11	rs7184125	16	15920394	-0.0649896	0.0139553	29796	3.21e-06	0.238491	T	C	ENSG00000133392 || id:eqtl-a-ENSG00000133392	eqtl-a-ENSG00000133392	ENSG00000133392	ENSG00000133392	TRUE	igd
DFNB31	rs7034891	9	117245252	0.259508	0.011713	31348	9.25e-109	0.478121	G	C	ENSG00000095397 || id:eqtl-a-ENSG00000095397	eqtl-a-ENSG00000095397	ENSG00000095397	ENSG00000095397	TRUE	igd
COPD/asthma/ILD-related pneumonia or pneumonia-derived septicaemia
SPAG17	rs1582238	1	118723685	0.11721	0.0122526	11864	1.11e-21	0.624745	C	T	ENSG00000155761 || id:eqtl-a-ENSG00000155761	eqtl-a-ENSG00000155761	ENSG00000155761	ENSG00000155761	TRUE	igd
SPECC1L	rs9608282	22	24804081	-0.120226	0.0243111	19967	7.6e-07	0.0639167	T	G	ENSG00000100014 || id:eqtl-a-ENSG00000100014	eqtl-a-ENSG00000100014	ENSG00000100014	ENSG00000100014	TRUE	igd
SLC10A7	rs72731813	4	147414743	0.225543	0.0225859	29134	1.76e-23	0.0745043	C	T	ENSG00000120519 || id:eqtl-a-ENSG00000120519	eqtl-a-ENSG00000120519	ENSG00000120519	ENSG00000120519	TRUE	igd
PRKD1	rs10150232	14	30418008	0.104574	0.0135909	29243	1.42e-14	0.257045	A	G	ENSG00000184304 || id:eqtl-a-ENSG00000184304	eqtl-a-ENSG00000184304	ENSG00000184304	ENSG00000184304	TRUE	igd
FMN1	rs6494922	15	33459867	0.0484674	0.0222962	21121	0.0297201	0.0771919	A	G	ENSG00000248905 || id:eqtl-a-ENSG00000248905	eqtl-a-ENSG00000248905	ENSG00000248905	ENSG00000248905	TRUE	igd
MED12L	rs1431492	3	150855371	0.040929	0.0162108	31565	0.0115763	0.160495	C	T	ENSG00000144893 || id:eqtl-a-ENSG00000144893	eqtl-a-ENSG00000144893	ENSG00000144893	ENSG00000144893	TRUE	igd
KLHL8	rs115414803	4	88163243	-0.0971516	0.0274323	31016	0.000397713	0.0494785	A	C	ENSG00000145332 || id:eqtl-a-ENSG00000145332	eqtl-a-ENSG00000145332	ENSG00000145332	ENSG00000145332	TRUE	igd
ADAMTS14	rs72814525	10	72443070	0.0453195	0.0130135	30836	0.000496935	0.297493	A	G	ENSG00000138316 || id:eqtl-a-ENSG00000138316	eqtl-a-ENSG00000138316	ENSG00000138316	ENSG00000138316	TRUE	igd
SEC1P	rs62130338	19	49162501	0.220822	0.0129542	10238	3.72e-65	0.707771	A	G	ENSG00000232871 || id:eqtl-a-ENSG00000232871	eqtl-a-ENSG00000232871	ENSG00000232871	ENSG00000232871	TRUE	igd
ROBO1	rs78453362	3	78740009	-0.077695	0.0256597	29831	0.00246178	0.0570165	A	G	ENSG00000169855 || id:eqtl-a-ENSG00000169855	eqtl-a-ENSG00000169855	ENSG00000169855	ENSG00000169855	TRUE	igd
MGLL	rs782080	3	127468661	0.0443731	0.0120566	30902	0.000232868	0.580884	A	T	ENSG00000074416 || id:eqtl-a-ENSG00000074416	eqtl-a-ENSG00000074416	ENSG00000074416	ENSG00000074416	TRUE	igd
LARP4B	rs12251396	10	873148	-0.207442	0.0158544	31563	4.05e-39	0.167189	A	G	ENSG00000107929 || id:eqtl-a-ENSG00000107929	eqtl-a-ENSG00000107929	ENSG00000107929	ENSG00000107929	TRUE	igd
ADCY9	rs8053479	16	4076830	0.18761	0.0183201	29498	1.3e-24	0.118904	A	G	ENSG00000162104 || id:eqtl-a-ENSG00000162104	eqtl-a-ENSG00000162104	ENSG00000162104	ENSG00000162104	TRUE	igd
DYM	rs10164067	18	46614602	-0.225501	0.0214116	26493	6.16e-26	0.0836636	T	G	ENSG00000141627 || id:eqtl-a-ENSG00000141627	eqtl-a-ENSG00000141627	ENSG00000141627	ENSG00000141627	TRUE	igd
ALPK1	rs59068084	4	113256737	-0.215702	0.0119585	31470	9.87e-73	0.411252	T	G	ENSG00000073331 || id:eqtl-a-ENSG00000073331	eqtl-a-ENSG00000073331	ENSG00000073331	ENSG00000073331	TRUE	igd
KDM1B	rs214586	6	18213637	0.269168	0.0210431	22235	1.84e-37	0.0865752	T	C	ENSG00000165097 || id:eqtl-a-ENSG00000165097	eqtl-a-ENSG00000165097	ENSG00000165097	ENSG00000165097	TRUE	igd
TMEM64	rs11994308	8	91660344	0.183045	0.0239902	26280	2.35e-14	0.0655998	C	T	ENSG00000180694 || id:eqtl-a-ENSG00000180694	eqtl-a-ENSG00000180694	ENSG00000180694	ENSG00000180694	TRUE	igd
ADORA1	rs6427992反	1	203102563	0.412224	0.0116579	31310	6.93e-274	0.602779	C	G	ENSG00000163485 || id:eqtl-a-ENSG00000163485	eqtl-a-ENSG00000163485	ENSG00000163485	ENSG00000163485	TRUE	igd
KRT77	rs75882962	12	53098742	-0.095347	0.0167305	30902	1.2e-08	0.148236	T	C	ENSG00000189182 || id:eqtl-a-ENSG00000189182	eqtl-a-ENSG00000189182	ENSG00000189182	ENSG00000189182	TRUE	igd
MYO15B	rs76124218	17	73584441	1.17662	0.022097	16679	3.27340999999998e-310	0.0645832	C	G	ENSG00000266714 || id:eqtl-a-ENSG00000266714	eqtl-a-ENSG00000266714	ENSG00000266714	ENSG00000266714	TRUE	igd
NCKAP5L	rs2336448	12	50212628	-0.0712512	0.0119633	31253	2.58e-09	0.444189	T	C	ENSG00000167566 || id:eqtl-a-ENSG00000167566	eqtl-a-ENSG00000167566	ENSG00000167566	ENSG00000167566	TRUE	igd
DNAH7	rs16843660	2	196859205	0.124563	0.0288093	29825	1.54e-05	0.0446139	A	G	ENSG00000118997 || id:eqtl-a-ENSG00000118997	eqtl-a-ENSG00000118997	ENSG00000118997	ENSG00000118997	TRUE	igd
SDCBP2-AS1	rs6514318	20	1322594	0.240135	0.0210333	5502	3.45e-30	0.0868879	T	C	ENSG00000234684 || id:eqtl-a-ENSG00000234684	eqtl-a-ENSG00000234684	ENSG00000234684	ENSG00000234684	TRUE	igd
SORCS2	rs11941716	4	7649861	-0.0965433	0.0171486	26403	1.8e-08	0.139704	A	G	ENSG00000184985 || id:eqtl-a-ENSG00000184985	eqtl-a-ENSG00000184985	ENSG00000184985	ENSG00000184985	TRUE	igd
EXTL3	rs35703006	8	28614217	-0.0642108	0.0143948	31556	8.17e-06	0.218421	G	T	ENSG00000012232 || id:eqtl-a-ENSG00000012232	eqtl-a-ENSG00000012232	ENSG00000012232	ENSG00000012232	TRUE	igd
APP	rs45498998	21	27368994	-0.17814	0.0153206	31017	2.98e-31	0.18296	G	A	ENSG00000142192 || id:eqtl-a-ENSG00000142192	eqtl-a-ENSG00000142192	ENSG00000142192	ENSG00000142192	TRUE	igd
NR2C2	rs73031978	3	15019595	-0.0971136	0.0226293	31569	1.77e-05	0.0746584	C	G	ENSG00000177463 || id:eqtl-a-ENSG00000177463	eqtl-a-ENSG00000177463	ENSG00000177463	ENSG00000177463	TRUE	igd
COPD/asthma-related pneumonia or pneumonia-derived septicaemia
SPAG17	rs1582238	1	118723685	0.11721	0.0122526	11864	1.11e-21	0.624745	C	T	ENSG00000155761 || id:eqtl-a-ENSG00000155761	eqtl-a-ENSG00000155761	ENSG00000155761	ENSG00000155761	TRUE	igd
SPECC1L	rs9608282	22	24804081	-0.120226	0.0243111	19967	7.6e-07	0.0639167	T	G	ENSG00000100014 || id:eqtl-a-ENSG00000100014	eqtl-a-ENSG00000100014	ENSG00000100014	ENSG00000100014	TRUE	igd
PRKD1	rs10150232	14	30418008	0.104574	0.0135909	29243	1.42e-14	0.257045	A	G	ENSG00000184304 || id:eqtl-a-ENSG00000184304	eqtl-a-ENSG00000184304	ENSG00000184304	ENSG00000184304	TRUE	igd
FMN1	rs6494922	15	33459867	0.0484674	0.0222962	21121	0.0297201	0.0771919	A	G	ENSG00000248905 || id:eqtl-a-ENSG00000248905	eqtl-a-ENSG00000248905	ENSG00000248905	ENSG00000248905	TRUE	igd
MED12L	rs1431492	3	150855371	0.040929	0.0162108	31565	0.0115763	0.160495	C	T	ENSG00000144893 || id:eqtl-a-ENSG00000144893	eqtl-a-ENSG00000144893	ENSG00000144893	ENSG00000144893	TRUE	igd
KLHL8	rs115414803	4	88163243	-0.0971516	0.0274323	31016	0.000397713	0.0494785	A	C	ENSG00000145332 || id:eqtl-a-ENSG00000145332	eqtl-a-ENSG00000145332	ENSG00000145332	ENSG00000145332	TRUE	igd
ADAMTS14	rs72814525	10	72443070	0.0453195	0.0130135	30836	0.000496935	0.297493	A	G	ENSG00000138316 || id:eqtl-a-ENSG00000138316	eqtl-a-ENSG00000138316	ENSG00000138316	ENSG00000138316	TRUE	igd
SEC1P	rs62130338	19	49162501	0.220822	0.0129542	10238	3.72e-65	0.707771	A	G	ENSG00000232871 || id:eqtl-a-ENSG00000232871	eqtl-a-ENSG00000232871	ENSG00000232871	ENSG00000232871	TRUE	igd
ROBO1	rs78453362	3	78740009	-0.077695	0.0256597	29831	0.00246178	0.0570165	A	G	ENSG00000169855 || id:eqtl-a-ENSG00000169855	eqtl-a-ENSG00000169855	ENSG00000169855	ENSG00000169855	TRUE	igd
MGLL	rs782080	3	127468661	0.0443731	0.0120566	30902	0.000232868	0.580884	A	T	ENSG00000074416 || id:eqtl-a-ENSG00000074416	eqtl-a-ENSG00000074416	ENSG00000074416	ENSG00000074416	TRUE	igd
SLC10A7	rs72731813	4	147414743	0.225543	0.0225859	29134	1.76e-23	0.0745043	C	T	ENSG00000120519 || id:eqtl-a-ENSG00000120519	eqtl-a-ENSG00000120519	ENSG00000120519	ENSG00000120519	TRUE	igd
LARP4B	rs12251396	10	873148	-0.207442	0.0158544	31563	4.05e-39	0.167189	A	G	ENSG00000107929 || id:eqtl-a-ENSG00000107929	eqtl-a-ENSG00000107929	ENSG00000107929	ENSG00000107929	TRUE	igd
ADCY9	rs8053479	16	4076830	0.18761	0.0183201	29498	1.3e-24	0.118904	A	G	ENSG00000162104 || id:eqtl-a-ENSG00000162104	eqtl-a-ENSG00000162104	ENSG00000162104	ENSG00000162104	TRUE	igd
DYM	rs10164067	18	46614602	-0.225501	0.0214116	26493	6.16e-26	0.0836636	T	G	ENSG00000141627 || id:eqtl-a-ENSG00000141627	eqtl-a-ENSG00000141627	ENSG00000141627	ENSG00000141627	TRUE	igd
ALPK1	rs59068084	4	113256737	-0.215702	0.0119585	31470	9.87e-73	0.411252	T	G	ENSG00000073331 || id:eqtl-a-ENSG00000073331	eqtl-a-ENSG00000073331	ENSG00000073331	ENSG00000073331	TRUE	igd
KDM1B	rs214586	6	18213637	0.269168	0.0210431	22235	1.84e-37	0.0865752	T	C	ENSG00000165097 || id:eqtl-a-ENSG00000165097	eqtl-a-ENSG00000165097	ENSG00000165097	ENSG00000165097	TRUE	igd
TMEM64	rs11994308	8	91660344	0.183045	0.0239902	26280	2.35e-14	0.0655998	C	T	ENSG00000180694 || id:eqtl-a-ENSG00000180694	eqtl-a-ENSG00000180694	ENSG00000180694	ENSG00000180694	TRUE	igd
ADORA1	rs6427992	1	203102563	0.412224	0.0116579	31310	6.93e-274	0.602779	C	G	ENSG00000163485 || id:eqtl-a-ENSG00000163485	eqtl-a-ENSG00000163485	ENSG00000163485	ENSG00000163485	TRUE	igd
KRT77	rs75882962	12	53098742	-0.095347	0.0167305	30902	1.2e-08	0.148236	T	C	ENSG00000189182 || id:eqtl-a-ENSG00000189182	eqtl-a-ENSG00000189182	ENSG00000189182	ENSG00000189182	TRUE	igd
MYO15B	rs76124218	17	73584441	1.17662	0.022097	16679	3.27340999999998e-310	0.0645832	C	G	ENSG00000266714 || id:eqtl-a-ENSG00000266714	eqtl-a-ENSG00000266714	ENSG00000266714	ENSG00000266714	TRUE	igd
NCKAP5L	rs2336448	12	50212628	-0.0712512	0.0119633	31253	2.58e-09	0.444189	T	C	ENSG00000167566 || id:eqtl-a-ENSG00000167566	eqtl-a-ENSG00000167566	ENSG00000167566	ENSG00000167566	TRUE	igd
DNAH7	rs16843660	2	196859205	0.124563	0.0288093	29825	1.54e-05	0.0446139	A	G	ENSG00000118997 || id:eqtl-a-ENSG00000118997	eqtl-a-ENSG00000118997	ENSG00000118997	ENSG00000118997	TRUE	igd
SDCBP2-AS1	rs6514318	20	1322594	0.240135	0.0210333	5502	3.45e-30	0.0868879	T	C	ENSG00000234684 || id:eqtl-a-ENSG00000234684	eqtl-a-ENSG00000234684	ENSG00000234684	ENSG00000234684	TRUE	igd
SORCS2	rs11941716	4	7649861	-0.0965433	0.0171486	26403	1.8e-08	0.139704	A	G	ENSG00000184985 || id:eqtl-a-ENSG00000184985	eqtl-a-ENSG00000184985	ENSG00000184985	ENSG00000184985	TRUE	igd
EXTL3	rs35703006	8	28614217	-0.0642108	0.0143948	31556	8.17e-06	0.218421	G	T	ENSG00000012232 || id:eqtl-a-ENSG00000012232	eqtl-a-ENSG00000012232	ENSG00000012232	ENSG00000012232	TRUE	igd
APP	rs45498998	21	27368994	-0.17814	0.0153206	31017	2.98e-31	0.18296	G	A	ENSG00000142192 || id:eqtl-a-ENSG00000142192	eqtl-a-ENSG00000142192	ENSG00000142192	ENSG00000142192	TRUE	igd
NR2C2	rs73031978	3	15019595	-0.0971136	0.0226293	31569	1.77e-05	0.0746584	C	G	ENSG00000177463 || id:eqtl-a-ENSG00000177463	eqtl-a-ENSG00000177463	ENSG00000177463	ENSG00000177463	TRUE	igd
Asthma-related pneumonia or sepsis
ADORA1	rs6427992	1	203102563	0.412224	0.0116579	31310	6.93e-274	0.602779	C	G	ENSG00000163485 || id:eqtl-a-ENSG00000163485	eqtl-a-ENSG00000163485	ENSG00000163485	ENSG00000163485	TRUE	igd
SATB1	rs78702810	3	18462531	0.166026	0.0238026	25542	3.06e-12	0.066766	T	C	ENSG00000182568 || id:eqtl-a-ENSG00000182568	eqtl-a-ENSG00000182568	ENSG00000182568	ENSG00000182568	TRUE	igd
FARS2	rs6923842	6	5723181	-0.0412992	0.0153711	14260	0.00720975	0.183534	T	C	ENSG00000145982 || id:eqtl-a-ENSG00000145982	eqtl-a-ENSG00000145982	ENSG00000145982	ENSG00000145982	TRUE	igd
ADAMTS14	rs72814525	10	72443070	0.0453195	0.0130135	30836	0.000496935	0.297493	A	G	ENSG00000138316 || id:eqtl-a-ENSG00000138316	eqtl-a-ENSG00000138316	ENSG00000138316	ENSG00000138316	TRUE	igd
SEC1P	rs62130338	19	49162501	0.220822	0.0129542	10238	3.72e-65	0.707771	A	G	ENSG00000232871 || id:eqtl-a-ENSG00000232871	eqtl-a-ENSG00000232871	ENSG00000232871	ENSG00000232871	TRUE	igd
ROBO1	rs78453362	3	78740009	-0.077695	0.0256597	29831	0.00246178	0.0570165	A	G	ENSG00000169855 || id:eqtl-a-ENSG00000169855	eqtl-a-ENSG00000169855	ENSG00000169855	ENSG00000169855	TRUE	igd
MGLL	rs782080	3	127468661	0.0443731	0.0120566	30902	0.000232868	0.580884	A	T	ENSG00000074416 || id:eqtl-a-ENSG00000074416	eqtl-a-ENSG00000074416	ENSG00000074416	ENSG00000074416	TRUE	igd
ARRDC4	rs10048062	15	98476920	-0.0757972	0.0177225	31528	1.89e-05	0.129374	C	T	ENSG00000140450 || id:eqtl-a-ENSG00000140450	eqtl-a-ENSG00000140450	ENSG00000140450	ENSG00000140450	TRUE	igd
TNS1	rs3791893	2	218819396	0.0471739	0.0182188	31300	0.00961989	0.121411	A	G	ENSG00000079308 || id:eqtl-a-ENSG00000079308	eqtl-a-ENSG00000079308	ENSG00000079308	ENSG00000079308	TRUE	igd
EXOC4	rs17167098	7	133154356	0.0368448	0.0179994	30660	0.0406584	0.124908	G	A	ENSG00000131558 || id:eqtl-a-ENSG00000131558	eqtl-a-ENSG00000131558	ENSG00000131558	ENSG00000131558	TRUE	igd
KLF13	rs75356640	15	31697284	0.0999121	0.0215625	31240	3.59e-06	0.0829543	G	A	ENSG00000169926 || id:eqtl-a-ENSG00000169926	eqtl-a-ENSG00000169926	ENSG00000169926	ENSG00000169926	TRUE	igd
COL4A3	rs62277846	2	228100140	-0.119075	0.0147982	31569	8.5e-16	0.201706	C	T	ENSG00000169031 || id:eqtl-a-ENSG00000169031	eqtl-a-ENSG00000169031	ENSG00000169031	ENSG00000169031	TRUE	igd
ABI3BP	rs9873555	3	100496680	-0.0799688	0.016444	29316	1.15e-06	0.15472	G	C	ENSG00000154175 || id:eqtl-a-ENSG00000154175	eqtl-a-ENSG00000154175	ENSG00000154175	ENSG00000154175	TRUE	igd
ZNF276	rs12925026	16	89792856	0.208051	0.0249632	27222	7.8e-17	0.0601887	T	C	ENSG00000158805 || id:eqtl-a-ENSG00000158805	eqtl-a-ENSG00000158805	ENSG00000158805	ENSG00000158805	TRUE	igd
KIRREL3	rs6000536	22	37421469	0.0620964	0.0147204	31350	2.46e-05	0.2055	C	T	ENSG00000128309 || id:eqtl-a-ENSG00000128309	eqtl-a-ENSG00000128309	ENSG00000128309	ENSG00000128309	TRUE	igd
BTBD9	rs1569853	6	38550301	0.0783861	0.0174323	31568	6.9e-06	0.134488	T	C	ENSG00000183826 || id:eqtl-a-ENSG00000183826	eqtl-a-ENSG00000183826	ENSG00000183826	ENSG00000183826	TRUE	igd
OPN3	rs3819978	1	241789757	0.266453	0.0257031	23397	3.53e-25	0.0563943	C	T	ENSG00000054277 || id:eqtl-a-ENSG00000054277	eqtl-a-ENSG00000054277	ENSG00000054277	ENSG00000054277	TRUE	igd
HPCAL1	rs7583465	2	10533921	0.348612	0.0117943	23990	5.25e-192	0.399048	C	T	ENSG00000115756 || id:eqtl-a-ENSG00000115756	eqtl-a-ENSG00000115756	ENSG00000115756	ENSG00000115756	TRUE	igd
UBE2E3	rs10167839	2	181882879	0.1642	0.0126081	28544	9.01e-39	0.32735	A	G	ENSG00000170035 || id:eqtl-a-ENSG00000170035	eqtl-a-ENSG00000170035	ENSG00000170035	ENSG00000170035	TRUE	igd
ZC3H3	rs11783695	8	144596903	-0.340499	0.0170678	23661	1.5e-88	0.137048	G	T	ENSG00000014164 || id:eqtl-a-ENSG00000014164	eqtl-a-ENSG00000014164	ENSG00000014164	ENSG00000014164	TRUE	igd
CENPN	rs2602429	16	81063149	-0.236155	0.0144832	8850	9.03e-60	0.790258	T	C	ENSG00000166451 || id:eqtl-a-ENSG00000166451	eqtl-a-ENSG00000166451	ENSG00000166451	ENSG00000166451	TRUE	igd
LDB2	rs12512971	4	16548975	0.0594021	0.0254519	30971	0.019606	0.0580289	A	C	ENSG00000169744 || id:eqtl-a-ENSG00000169744	eqtl-a-ENSG00000169744	ENSG00000169744	ENSG00000169744	TRUE	igd
DST	rs9349825	6	56341481	-0.0702986	0.0135377	30602	2.07e-07	0.26108	A	G	ENSG00000151914 || id:eqtl-a-ENSG00000151914	eqtl-a-ENSG00000151914	ENSG00000151914	ENSG00000151914	TRUE	igd
